# Supplementary material for: Outcomes of High-Dose Stereotactic Ablative Radiotherapy to All/Multiple Sites for Oligometastatic Renal Cell Cancer Patients
Source: Curr Oncol. 2022 Oct 17;29(10):7832–41. doi: 10.3390/curroncol29100619 (PMC9600736; doi:10.3390/curroncol29100619)
Supplement: Supplementary file 1 [file curroncol-29-00619-s001.zip]

Archive with 1 entries (1 files):
- curroncol-1880443-supplementary.pdf
